# Supplementary material for: Implementation outcomes and strategies for depression interventions in low- and middle-income countries: a systematic review
Source: Glob Ment Health (Camb). 2020 Mar 2;7:e7. doi: 10.1017/gmh.2020.1 (PMC7176918; doi:10.1017/gmh.2020.1)
Supplement: Supplementary file 1 [file S2054425120000011sup001.zip]

Archive with 4 entries (3 files):
- S2054425120000011sup001/
- S2054425120000011sup001/Supplementary_File_1.csv
- S2054425120000011sup001/Supplementary_Appendix_2.docx
- S2054425120000011sup001/Supplementary_Appendix_1.docx
