# Supplementary material for: Implementation outcomes and strategies for depression interventions in low- and middle-income countries: a systematic review
Source: Glob Ment Health (Camb). 2020 Mar 2;7:e7. doi: 10.1017/gmh.2020.1 (PMC7176918; doi:10.1017/gmh.2020.1)
Supplement: Supplementary file 1 [file S2054425120000011sup001.zip › S2054425120000011sup001/Supplementary_File_1.csv]

Final N	Study	Title	Authors	Abstract	Published Year	Published Month	Journal	Volume	Issue	Pages	Accession Number	Doi	Ref	Study Design	Country	Region	Phase of IR	Where is primary clinical intervention being implemented?	Population implementing primary clinical intervention	Population receiving primary clinical intervention	Primary clinical intervention modality	Description of "other"	Where is primary implementation strategy being implemented?	Population implementing primary implementation strategy	Primary Implementation strategy modality	Reported Implementation Outcome	Reported Implementation Outcome	Reported Implementation Outcome	Reported Implementation Outcome	Reported Implementation Outcome
1	Abas 2016	Opening up the mind': problem-solving therapy delivered by female lay health workers to improve access to evidence-based care for depression and other common mental disorders through the Friendship Bench Project in Zimbabwe.	Abas M.; Bowers T.; Manda E.; Cooper S.; Machando D.; Verhey R.; Lamech N.; Araya R.; Chibanda D.	There are few accounts of evidence-based interventions for depression and other common mental disorders (CMDs) in primary care in low-income countries. The Friendship Bench Project is a collaborative care mental health intervention in primary care in Harare for CMDs which began as a pilot in 2006. We employed a mixture of quantitative and qualitative approaches to investigate the project's accept…	2016		International journal of mental health systems	10		39		10.1186/s13033-016-0071-9	27175215	Mixed-methods	Zimbabwe	Sub-saharan Africa	Hybrid Type-1	Facility	Non-specialist Healthcare Worker	Community Members	Individual Psychotherapy		No specific implementation strategy -- focused on testing clinical intervention	No specific implementation strategy -- focused on testing clinical intervention	No specific implementation strategy -- focused on testing clinical intervention	Acceptability	Feasibility	Sustainability
2	Abas 2018	Feasibility and Acceptability of a Task-Shifted Intervention to Enhance Adherence to HIV Medication and Improve Depression in People Living with HIV in Zimbabwe, a Low Income Country in Sub-Saharan Africa.	Abas M.; Nyamayaro P.; Bere T.; Saruchera E.; Mothobi N.; Simms V.; Mangezi W.; Macpherson K.; Croome N.; Magidson J.; Makadzange A.; Safren S.; Chibanda D.; O'Cleirigh C.	Using a pilot trial design in an HIV care clinic in Zimbabwe, we randomised 32 adults with poor adherence to antiretroviral therapy and at least mild depression to either six sessions of Problem-Solving Therapy for adherence and depression (PST-AD) delivered by an adherence counsellor, or to Enhanced Usual Care (Control). Acceptability of PST-AD was high, as indicated by frequency of session atte…	2018	Jan	AIDS and behavior					10.1007/s10461-016-1659-4	28063075	Randomized Controlled Trial – Individual	Zimbabwe	Sub-saharan Africa	Hybrid Type-1	Facility	Non-specialist Healthcare Worker	Community Members	Individual Psychotherapy		No specific implementation strategy -- focused on testing clinical intervention	No specific implementation strategy -- focused on testing clinical intervention	No specific implementation strategy -- focused on testing clinical intervention	Acceptability	Feasibility	Fidelity
3	Abas 2003	Primary care services for depression in Harare, Zimbabwe.	Abas, Melanie; Mbengeranwa, O. Lovemore; Chagwedera, Iris V. Simmons; Maramba, Patricia; Broadhead, Jeremy	Used routinely available data, plus face-to-face interviews with primary care staff, to explore the situation regarding the care of those with common mental disorders in the City of Harare Health Department primary care clinics. We hypothesized that, three years following a research and training program in depression and kufungisisa (the illness of thinking too much), there would be a 20% increas…	2003		Harvard Review of Psychiatry	11	3	157-165	2003-05806-007	10.1080/10673220303952	2003-05806-007	Mixed-methods	Zimbabwe	Sub-saharan Africa	T3	Facility	Nurses	Community Members	Multicomponent		Facility	Nurses	Conduct ongoing training	Adoption	Cost
4	Adams 2012	Feasibility of nurse-led antidepressant medication management of depression in an HIV clinic in Tanzania.	Adams JL.; Almond ML.; Ringo EJ.; Shangali WH.; Sikkema KJ.	Sub-Saharan Africa has the highest HIV prevalence worldwide and depression is highly prevalent among those infected. The negative impact of depression on HIV outcomes highlights the need to identify and treat it in this population. A model for doing this in lower-resourced settings involves task-shifting depression treatment to primary care; however, HIV-infected individuals are often treated in …	2012		International journal of psychiatry in medicine	43	2	105-17		10.2190/PM.43.2.a	22849034	Quasi-Experimental – Uncontrolled Pre-Post	Tanzania	Sub-saharan Africa	Hybrid Type-3	Facility	Nurses	Community Members	Medication		Facility	Nurses	Revise professional roles	Fidelity
5	Alvarado 2012	Depression Program in Primary Health Care.	Alvarado, RubÃ©n; Rojas, Graciela; Minoletti, Alberto; Alvarado, Francisca; DomÃ­nguez, Carlos		2012	//Spring2012	International Journal of Mental Health	41	1	38-47			1.04E+08	Quasi-Experimental – Uncontrolled Pre-Post	Chile	Latin America and Carribbean	T4-1	Facility	Primary Care Physicians	Community Members	Multicomponent		Facility	Primary Care Physicians	Revise professional roles	Cost	Sustainability
6	Andersen 2016	A pilot study of a nurse-delivered cognitive behavioral therapy intervention (Ziphamandla) for adherence and depression in HIV in South Africa.	Andersen LS.; Magidson JF.; O'Cleirigh C.; Remmert JE.; Kagee A.; Leaver M.; Stein DJ.; Safren SA.; Joska J.	Depression is prevalent among people living with HIV in South Africa and interferes with adherence to antiretroviral therapy. This study evaluated a nurse-delivered, cognitive behavioral therapy intervention for adherence and depression among antiretroviral therapy users with depression in South Africa ( nâ€‰=â€‰14). Primary outcomes were depression, antiretroviral therapy adherence, feasibility,…	2016	Apr	Journal of health psychology			1.36E+15		10.1177/1359105316643375	27121977	Quasi-Experimental – Uncontrolled Pre-Post	South Africa	Sub-saharan Africa	Hybrid Type-1	Facility	Nurses	Community Members	Individual Psychotherapy		No specific implementation strategy -- focused on testing clinical intervention	No specific implementation strategy -- focused on testing clinical intervention	No specific implementation strategy -- focused on testing clinical intervention	Fidelity
7	Araya 2012	Lessons from scaling up a depression treatment program in primary care in Chile.	Araya R.; Alvarado R.; SepÃºlveda R.; Rojas G.	In Chile, the National Depression Detection and Treatment Program (Programa Nacional de DiagnÃ³stico y Tratamiento de la DepresiÃ³n, PNDTD) in primary care is a rare example of an evidence-based mental health program that was scaled up to the national level in a low- or middle-income country. This retrospective qualitative study aimed to better understand how policymakers made the decision to sca…	2012	Sep	Revista panamericana de salud publica = Pan American journal of public health	32	3	234-40			23183564	Mixed-methods	Chile	Latin America and Carribbean	T4-1	Facility	Primary Care Physicians	Community Members	Multicomponent		Facility	Primary Care Physicians	Revise professional roles	Feasibility	Cost	Sustainability
8	Araya 2006	Cost-effectiveness of a primary care treatment program for depression in low-income women in Santiago, Chile.	Araya R.; Flynn T.; Rojas G.; Fritsch R.; Simon G.	The authors compared the incremental cost-effectiveness of a stepped-care, multicomponent program with usual care for the treatment of depressed women in primary care in Santiago, Chile. A cost-effectiveness study was conducted of a previous randomized controlled trial involving 240 eligible women with DSM-IV major depression who were selected from a consecutive sample of adult women attending pr…	2006	Aug	The American journal of psychiatry	163	8	1379-87		10.1176/ajp.2006.163.8.1379	16877650	Randomized Controlled Trial – Individual	Chile	Latin America and Carribbean	Hybrid Type-1	Facility	Non-specialist Healthcare Worker	Community Members	Multicomponent		No specific implementation strategy -- focused on testing clinical intervention	No specific implementation strategy -- focused on testing clinical intervention	No specific implementation strategy -- focused on testing clinical intervention	Cost
9	AsunciÃ³nLara 2014	A four-year experience with a Web-based self-help intervention for depressive symptoms in Mexico.	AsunciÃ³n Lara, MarÃ­a; Tiburcio, Marcela; Aguilar Abrego, Araceli; SÃ¡nchez-SolÃ­s, Alejandro	Objective. To describe a four-year descriptive, naturalistic study monitoring the use of HDep (Help for Depression or Ayuda para depression (ADep) in Spanish), an openaccess/ free Web-based, psycho-education, cognitive-behavioral intervention program produced in Mexico consisting of seven self-help modules that include feedback-generating assessments of depressive symptoms, vignettes, recorded me…	2014	10//	Revista Panamericana de Salud Publica	36	4	399-406		dx.doi.org/S1020-49892014000500013	1.04E+08	Quasi-Experimental – Uncontrolled Pre-Post	Mexico	Latin America and Carribbean	Hybrid Type-3	Community	Community Members	Community Members	Individual Psychotherapy		No specific implementation strategy -- focused on testing clinical intervention	No specific implementation strategy -- focused on testing clinical intervention	No specific implementation strategy -- focused on testing clinical intervention	Acceptability
10	Atif 2017	Mother-to-mother therapy in India and Pakistan: adaptation and feasibility evaluation of the peer-delivered Thinking Healthy Programme.	Atif N.; Krishna RN.; Sikander S.; Lazarus A.; Nisar A.; Ahmad I.; Raman R.; Fuhr DC.; Patel V.; Rahman A.	Perinatal depression is highly prevalent in South Asia. Although effective and culturally feasible interventions exist, a key bottleneck for scaled-up delivery is lack of trained human resource. The aim of this study was to adapt an evidence-based intervention so that local women from the community (peers) could be trained to deliver it, and to test the adapted intervention for feasibility in Ind…	2017	Feb	BMC psychiatry	17	1	79		10.1186/s12888-017-1244-z	28231791	Mixed-methods	Pakistan	South Asia	Hybrid Type-1	Community	Non-specialist Healthcare Worker	Community Members	Individual Psychotherapy		No specific implementation strategy -- focused on testing clinical intervention	No specific implementation strategy -- focused on testing clinical intervention	No specific implementation strategy -- focused on testing clinical intervention	Acceptability	Feasibility
11	Atif 2016	Barefoot therapists: barriers and facilitators to delivering maternal mental health care through peer volunteers in Pakistan: a qualitative study.	Atif N.; Lovell K.; Husain N.; Sikander S.; Patel V.; Rahman A.	Perinatal depression is a public health problem in low and middle income countries. Although effective psychosocial interventions exist, a major limitation to their scale up is the scarcity of mental health professionals. The aim of this study was to explore the facilitators and barriers to the acceptability of peer volunteers (PVs)-volunteer lay women from the community with shared socio-demogra…	2016		International journal of mental health systems	10		24		10.1186/s13033-016-0055-9	26985235	Qualitative	Pakistan	South Asia	Hybrid Type-1	Community	Non-specialist Healthcare Worker	Community Members	Individual Psychotherapy		No specific implementation strategy -- focused on testing clinical intervention	No specific implementation strategy -- focused on testing clinical intervention	No specific implementation strategy -- focused on testing clinical intervention	Acceptability	Feasibility
12	Beardslee 2011	Adaptation of a preventive intervention approach to strengthen families facing adversities, especially depression. Costa Rica: Initial systems approaches and a case example.	Beardslee, William R.; Paez-Soto, Alexia; Herrera-Amighetti, Luis Diego; Montero, Francisco; Herrera, Hilda Castillo; Llerena-Quinn, Roxana; Arenales, Gary Arce; Alvarado, Marco Diaz	This paper describes the first phase in the adaptation of an evidence-based preventive intervention for eventual widespread use in Costa Rica. With systematic support for adaptation of the intervention from the Caja Costarricense del Seguro Social (CCSS) and its Department of Mental Health, a group of clinicians from Costa Rica and Boston, Massachusetts, met regularly twice a year for three years…	2011	05//	International Journal of Mental Health Promotion	13	2	13-May	2012-07673-003	10.1080/14623730.2011.9715651	2012-07673-003	Qualitative	Costa Rica	Latin America and Carribbean	Hybrid Type-1	Facility	Non-specialist Healthcare Worker	Community Members	Multicomponent		No specific implementation strategy -- focused on testing clinical intervention	No specific implementation strategy -- focused on testing clinical intervention	No specific implementation strategy -- focused on testing clinical intervention	Acceptability
13	Bellaâ€Awusah 2016	Effectiveness of brief schoolâ€based, group cognitive behavioural therapy for depressed adolescents in south west Nigeria.	Bellaâ€Awusah, Tolulope; Ani, Cornelius; Ajuwon, Ademola; Omigbodun, Olayinka	Background: There is paucity of evidence-based psychological interventions for depressive disorders in Africa, more so among depressed children and adolescents. This study aimed to determine the effects of a school-based cognitive behavioural therapy programme (CBT) on depressed adolescents in South West Nigeria. Methods: Forty students who scored 18 or above on the Beck Depression Inventory (BDI…	2016	02//	Child and Adolescent Mental Health	21	1	44-50	2015-17713-001	10.1111/camh.12104	2015-17713-001	Randomized Controlled Trial – Cluster	Nigeria	Sub-saharan Africa	Hybrid Type-1	Community	Psychiatrists	Community Members	Group Psychotherapy		No specific implementation strategy -- focused on testing clinical intervention	No specific implementation strategy -- focused on testing clinical intervention	No specific implementation strategy -- focused on testing clinical intervention	Acceptability
14	Betancourt 2017	Family-based promotion of mental health in children affected by HIV: a pilot randomized controlled trial.	Betancourt TS.; Ng LC.; Kirk CM.; Brennan RT.; Beardslee WR.; Stulac S.; Mushashi C.; Nduwimana E.; Mukunzi S.; Nyirandagijimana B.; Kalisa G.; Rwabukwisi CF.; Sezibera V.	Children affected by HIV are at risk for poor mental health. We conducted a pilot randomized controlled trial (RCT) of the Family Strengthening Intervention (FSI-HIV), a family home-visiting intervention to promote mental health and improve parent-child relationships in families with caregivers living with HIV, hypothesizing that child and family outcomes would be superior to usual care social wo…	2017	Aug	Journal of child psychology and psychiatry, and allied disciplines	58	8	922-930		10.1111/jcpp.12729	28504307	Randomized Controlled Trial – Individual	Rwanda	Sub-saharan Africa	Hybrid Type-1	Community	Non-specialist Healthcare Worker	Community Members	Multicomponent		No specific implementation strategy -- focused on testing clinical intervention	No specific implementation strategy -- focused on testing clinical intervention	No specific implementation strategy -- focused on testing clinical intervention	Acceptability
15	Betancourt 2014	Family-based prevention of mental health problems in children affected by HIV and AIDS: an open trial.	Betancourt, Theresa S; Ng, Lauren C; Kirk, Catherine M; Munyanah, Morris; Mushashi, Christina; Ingabire, Charles; Teta, Sharon; Beardslee, William R; Brennan, Robert T; Zahn, Ista; Stulac, Sara; Cyamatare, Felix R; Sezibera, Vincent	Objective: The objective of this study is to assess the feasibility and acceptability of an intervention to reduce mental health problems and bolster resilience among children living in households affected by caregiver HIV in Rwanda.Design: Pre-post design, including 6-month follow-up.Methods: The Family Strengthening Intervention (FSI) aims to reduce mental health problems among HIV-affected chi…	2014	Jul	AIDS (02699370)	28	S3	S359-68		10.1097/QAD.0000000000000336	1.08E+08	Mixed-methods	Rwanda	Sub-saharan Africa	Hybrid Type-1	Community	Psychologists	Community Members	Multicomponent		No specific implementation strategy -- focused on testing clinical intervention	No specific implementation strategy -- focused on testing clinical intervention	No specific implementation strategy -- focused on testing clinical intervention	Acceptability	Fidelity
16	Burton 2016	Pilot randomised controlled trial of Help4Mood, an embodied virtual agent-based system to support treatment of depression.	Burton, Christopher; Tatar, Aurora Szentagotai; McKinstry, Brian; Matheson, Colin; Matu, Silviu; Moldovan, Ramona; Macnab, Michele; Farrow, Elaine; David, Daniel; Pagliari, Claudia; Blanco, Antoni Serrano; Wolters, Maria	Introduction: Help4Mood is an interactive system with an embodied virtual agent (avatar) to assist in self-monitoring of patients receiving treatment for depression. Help4Mood supports self-report and biometric monitoring and includes elements of cognitive behavioural therapy.We aimed to evaluate system use and acceptability, to explore likely recruitment and retention rates in a clinical trial a…	2016	09//	Journal of Telemedicine and Telecare	22	6	348-355	2016-40249-004	10.1177/1357633X15609793	2016-40249-004	Randomized Controlled Trial – Individual	Romania	Europe and Central Asia	Hybrid Type-1	Community	Technology	Community Members	Multicomponent		No specific implementation strategy -- focused on testing clinical intervention	No specific implementation strategy -- focused on testing clinical intervention	No specific implementation strategy -- focused on testing clinical intervention	Acceptability
17	Buttorff 2012	Economic evaluation of a task-shifting intervention for common mental disorders in India.	Buttorff C.; Hock RS.; Weiss HA.; Naik S.; Araya R.; Kirkwood BR.; Chisholm D.; Patel V.	To carry out an economic evaluation of a task-shifting intervention for the treatment of depressive and anxiety disorders in primary-care settings in Goa, India. Cost-utility and cost-effectiveness analyses based on generalized linear models were performed within a trial set in 24 public and private primary-care facilities. Subjects were randomly assigned to an intervention or a control arm. Elig…	2012	Nov	Bulletin of the World Health Organization	90	11	813-21		10.2471/BLT.12.104133	23226893	Randomized Controlled Trial – Cluster	India	South Asia	Hybrid Type-3	Facility	Non-specialist Healthcare Worker	Community Members	Multicomponent		Facility	Non-specialist Healthcare Worker	Revise professional roles	Cost	Penetration
18	Chatterjee 2008	Integrating evidence-based treatments for common mental disorders in routine primary care: feasibility and acceptability of the MANAS intervention in Goa, India.	Chatterjee S.; Chowdhary N.; Pednekar S.; Cohen A.; Andrew G.; Andrew G.; Araya R.; Simon G.; King M.; Telles S.; Verdeli H.; Clougherty K.; Kirkwood B.; Patel V.	Common mental disorders, such as depression and anxiety, pose a major public health burden in developing countries. Although these disorders are thought to be best managed in primary care settings, there is a dearth of evidence about how this can be achieved in low resource settings. The MANAS project is an attempt to integrate an evidence based package of treatments into routine public and priva…	2008	Feb	World psychiatry : official journal of the World Psychiatric Association (WPA)	7	1	39-46			18458786	Mixed-methods	India	South Asia	Hybrid Type-3	Facility	Non-specialist Healthcare Worker	Community Members	Multicomponent		Facility	Non-specialist Healthcare Worker	Revise professional roles	Acceptability	Appropriateness	Feasibility	Penetration
19	Chibanda 2011	Problem-solving therapy for depression and common mental disorders in Zimbabwe: piloting a task-shifting primary mental health care intervention in a population with a high prevalence of people living with HIV.	Chibanda D.; Mesu P.; Kajawu L.; Cowan F.; Araya R.; Abas MA.	There is limited evidence that interventions for depression and other common mental disorders (CMD) can be integrated sustainably into primary health care in Africa. We aimed to pilot a low-cost multi-component 'Friendship Bench Intervention' for CMD, locally adapted from problem-solving therapy and delivered by trained and supervised female lay workers to learn if was feasible and possibly effec…	2011	Oct	BMC public health	11		828		10.1186/1471-2458-11-828	22029430	Mixed-methods	Zimbabwe	Sub-saharan Africa	Hybrid Type-1	Facility	Non-specialist Healthcare Worker	Community Members	Individual Psychotherapy		No specific implementation strategy -- focused on testing clinical intervention	No specific implementation strategy -- focused on testing clinical intervention	No specific implementation strategy -- focused on testing clinical intervention	Feasibility
20	Chibanda 2016	Scaling up interventions for depression in sub-Saharan Africa: lessons from Zimbabwe.	Chibanda D.; Verhey R.; Munetsi E.; Rusakaniko S.; Cowan F.; Lund C.	There is a dearth of information on how to scale-up evidence-based psychological interventions, particularly within the context of existing HIV programs. This paper describes a strategy for the scale-up of an intervention delivered by lay health workers (LHWs) to 60 primary health care facilities in Zimbabwe. A mixed methods approach was utilized as follows: (1) needs assessment using a semi-stru…	2016		Global mental health (Cambridge, England)	3		e13		10.1017/gmh.2016.8	28596882	Mixed-methods	Zimbabwe	Sub-saharan Africa	T4-1	Facility	Non-specialist Healthcare Worker	Community Members	Individual Psychotherapy		No specific implementation strategy -- focused on testing clinical intervention	No specific implementation strategy -- focused on testing clinical intervention	No specific implementation strategy -- focused on testing clinical intervention	Appropriateness	Adoption
21	Chowdhary 2016	The Healthy Activity Program lay counsellor delivered treatment for severe depression in India: systematic development and randomised evaluation.	Chowdhary N.; Anand A.; Dimidjian S.; Shinde S.; Weobong B.; Balaji M.; Hollon SD.; Rahman A.; Wilson GT.; Verdeli H.; Araya R.; King M.; Jordans MJ.; Fairburn C.; Kirkwood B.; Patel V.	Reducing the global treatment gap for mental disorders requires treatments that are economical, effective and culturally appropriate. To describe a systematic approach to the development of a brief psychological treatment for patients with severe depression delivered by lay counsellors in primary healthcare. The treatment was developed in three stages using a variety of methods: (a) identifying p…	2016	Apr	The British journal of psychiatry : the journal of mental science	208	4	381-8		10.1192/bjp.bp.114.161075	26494875	Mixed-methods	India	South Asia	Hybrid Type-1	Facility	Non-specialist Healthcare Worker	Community Members	Individual Psychotherapy		No specific implementation strategy -- focused on testing clinical intervention	No specific implementation strategy -- focused on testing clinical intervention	No specific implementation strategy -- focused on testing clinical intervention	Acceptability	Appropriateness	Feasibility
22	Duffy 2017	Integrating Mental Health and HIV Services in Zimbabwean Communities: AÂ Nurse and Community-led Approach toÂ ReachÂ theÂ Most Vulnerable.	Duffy M.; Sharer M.; Cornman H.; Pearson J.; Pitorak H.; Fullem A.	Alcohol use and depression negatively impact adherence, retention in care, and HIV progression, and people living with HIV (PLWH) have disproportionately higher depression rates. In developing countries, more than 76% of people with mental health issues receive no treatment. We hypothesized that stepped-care mental health/HIV integration provided by multiple service professionals in Zimbabwe woul…	2017	Mar	The Journal of the Association of Nurses in AIDS Care : JANAC	28	2	186-198		10.1016/j.jana.2015.09.003	26525564	Mixed-methods	Zimbabwe	Sub-saharan Africa	Hybrid Type-3	Facility	Nurses	Community Members	Multicomponent		Facility	Non-specialist Healthcare Worker	Revise professional roles	Acceptability	Feasibility
23	Fisher 2014	Translation, cultural adaptation and field-testing of the Thinking Healthy Program for Vietnam.	Fisher J.; Nguyen H.; Mannava P.; Tran H.; Dam T.; Tran H.; Tran T.; Durrant K.; Rahman A.; Luchters S.	Depression and anxiety are prevalent among women in low- and lower-middle income countries who are pregnant or have recently given birth. There is promising evidence that culturally-adapted, evidence-informed, perinatal psycho-educational programs implemented in local communities are effective in reducing mental health problems. The Thinking Healthy Program (THP) has proved effective in Pakistan.…	2014	May	Globalization and health	10		37		10.1186/1744-8603-10-37	24886165	Mixed-methods	Vietnam	East Asia and Pacific	Hybrid Type-1	Community	Non-specialist Healthcare Worker	Community Members	Group Psychotherapy		No specific implementation strategy -- focused on testing clinical intervention	No specific implementation strategy -- focused on testing clinical intervention	No specific implementation strategy -- focused on testing clinical intervention	Acceptability	Appropriateness
24	Gallegos 2012	The FRIENDS for Life program for Mexican girls living in an orphanage: A pilot study.	Gallegos, Julia; RodrÃ­guez, Alejandra; GÃ³mez, Graciela; Rabelo, Marisol; GutiÃ©rrez, MÃ³nica Fernanda	Anxiety and depression are common problems experienced by children and adolescents that, without an effective intervention, can lead to a series of negative consequences. The aim of this study was to evaluate the effectiveness the Spanish version of the FRIENDS for Life program (Barrett, 2008a, 2008b), a social and emotional skills program that uses cognitive-behavioural techniques for the preven…	2012	03//	Behaviour Change	29	1	14-Jan	2013-05543-001	10.1017/bec.2012.8	2013-05543-001	Quasi-Experimental – Uncontrolled Pre-Post	Mexico	Latin America and Carribbean	Hybrid Type-1	Community	Community Members	Community Members	Group Psychotherapy		No specific implementation strategy -- focused on testing clinical intervention	No specific implementation strategy -- focused on testing clinical intervention	No specific implementation strategy -- focused on testing clinical intervention	Acceptability
25	Gureje 2015	Integrating mental health into primary care in Nigeria: report of a demonstration project using the mental health gap action programme intervention guide.	Gureje O.; Abdulmalik J.; Kola L.; Musa E.; Yasamy MT.; Adebayo K.	The World Mental Health Surveys conducted by the World Health Organization (WHO) have shown that huge treatment gaps for severe mental disorders exist in both developed and developing countries. This gap is greatest in low and middle income countries (LMICs). Efforts to scale up mental health services in LMICs have to contend with the paucity of mental health professionals and health facilities p…	2015	Jun	BMC health services research	15		242		10.1186/s12913-015-0911-3	26094025	Quasi-Experimental – Uncontrolled Pre-Post	Nigeria	Sub-saharan Africa	T3	Facility	Multiple	Community Members	Multicomponent		Facility	Multiple	Conduct ongoing training	Fidelity
26	Hashemi 2012	Nortriptyline versus fluoxetine in the treatment of major depressive disorder: a six-month, double-blind clinical trial.	Hashemi S.; Shirazi HG.; Mohammadi A.; Zadeh-Bagheri G.; Noorian Kh.; Malekzadeh M.	Depression is a common psychiatric disorder worldwide, including in Iran, and is estimated to affect 10%-15% of the population. Antidepressant drugs can have multiple side effects, so a good choice of drug is important for successful treatment. This study compared the efficacy of nortriptyline with that of fluoxetine in the treatment of patients with major depressive disorder and assessed related…	2012		Clinical pharmacology : advances and applications	4		6-Jan		10.2147/CPAA.S23831	22359466	Randomized Controlled Trial – Individual	Iran	Middle East and North Africa	Hybrid Type-1	Facility	Primary Care Physicians	Community Members	Medication		No specific implementation strategy -- focused on testing clinical intervention	No specific implementation strategy -- focused on testing clinical intervention	No specific implementation strategy -- focused on testing clinical intervention	Acceptability
27	Janevic 2016	Feasibility of an interactive voice response system for monitoring depressive symptoms in a lower-middle income Latin American country.	Janevic MR.; Aruquipa Yujra AC.; Marinec N.; Aguilar J.; Aikens JE.; Tarrazona R.; Piette JD.	Innovative, scalable solutions are needed to address the vast unmet need for mental health care in low- and middle-income countries (LMICs). We conducted a feasibility study of a 14-week automated telephonic interactive voice response (IVR) depression self-care service among Bolivian primary care patients with at least moderately severe depressive symptoms. We analyzed IVR call completion rates, …	2016		International journal of mental health systems	10		59		10.1186/s13033-016-0093-3	27688798	Quasi-Experimental – Uncontrolled Pre-Post	Bolivia	Latin America and Carribbean	Hybrid Type-1	Community	Technology	Community Members	Counselling		No specific implementation strategy -- focused on testing clinical intervention	No specific implementation strategy -- focused on testing clinical intervention	No specific implementation strategy -- focused on testing clinical intervention	Acceptability
28	Jordans 2013	A controlled evaluation of a brief parenting psychoeducation intervention in Burundi.	Jordans MJ.; Tol WA.; Ndayisaba A.; Komproe IH.	Conduct problems and emotional distress have been identified as key problems among children and adolescents in post-war Burundi. This pilot study aims to evaluate the impact of a brief parenting psychoeducation intervention on children's mental health. This study employs a controlled pre and post evaluation design. The two-session psychoeducation intervention was offered to groups of parents of c…	2013	Nov	Social psychiatry and psychiatric epidemiology	48	11	1851-9		10.1007/s00127-012-0630-6	23224723	Quasi-Experimental – Controlled Pre-Post	Burundi	Sub-saharan Africa	Hybrid Type-1	Community	Non-specialist Healthcare Worker	Community Members	Group Psychotherapy		No specific implementation strategy -- focused on testing clinical intervention	No specific implementation strategy -- focused on testing clinical intervention	No specific implementation strategy -- focused on testing clinical intervention	Acceptability
30	Lara 2004	A psycho-educational intervention for depressed women: A qualitative analysis of the process.	Lara, Ma. AsunciÃ³n; Navarro, Claudia; Acevedo, Maricarmen; Berenzon, Shoshana; MondragÃ³n, Liliana; RubÃ­, Norma AngÃ©lica	Yalom (1995) has stated that psycho-educational interventions could be made more effective by incorporating a focus on the interpersonal process. A qualitative analysis is proposed to investigate the degree of fidelity with which a psycho-educational intervention for women with depressive symptoms was delivered and to identify Yalom's significant therapeutic mechanisms operating in group therapy.…	2004	12//	Psychology and Psychotherapy: Theory, Research and Practice	77	4	429-447	2005-02270-002	10.1348/1476083042555424	2005-02270-002	Qualitative	Mexico	Latin America and Carribbean	Hybrid Type-1	Facility	Psychologists	Community Members	Group Psychotherapy		No specific implementation strategy -- focused on testing clinical intervention	No specific implementation strategy -- focused on testing clinical intervention	No specific implementation strategy -- focused on testing clinical intervention	Acceptability	Fidelity
31	Maulik 2016	The Systematic Medical Appraisal, Referral and Treatment (SMART) Mental Health Project: Development and Testing of Electronic Decision Support System and Formative Research to Understand Perceptions about Mental Health in Rural India.	Maulik PK.; Tewari A.; Devarapalli S.; Kallakuri S.; Patel A.	Common mental disorders (CMD) such as depression, suicidal risk and emotional/medically unexplained complaints affect a large number of people in India, but few receive appropriate care. Key reasons for this include few trained mental health professionals and stigma associated with mental health. A potential approach to address poor access to care is by training village healthcare workers in prov…	2016		PloS one	11	10	e0164404		10.1371/journal.pone.0164404	27732652	Mixed-methods	India	South Asia	Hybrid Type-3	Facility	Primary Care Physicians	Community Members	Multicomponent		Community	Non-specialist Healthcare Worker	Facilitate relay of clinical data to providers	Acceptability	Feasibility
33	Munodawafa 2017	A process evaluation exploring the lay counsellor experience of delivering a task shared psycho-social intervention for perinatal depression in Khayelitsha, South Africa.	Munodawafa M.; Lund C.; Schneider M.	Task sharing of psycho-social interventions for perinatal depression has been shown to be feasible, acceptable and effective in low and middle-income countries. This study conducted a process evaluation exploring the perceptions of counsellors who delivered a task shared psycho-social counselling intervention for perinatal depression in Khayelitsha, Cape Town together with independent fidelity ra…	2017	Jul	BMC psychiatry	17	1	236		10.1186/s12888-017-1397-9	28666425	Qualitative	South Africa	Sub-saharan Africa	Hybrid Type-1	Multiple	Non-specialist Healthcare Worker	Community Members	Individual Psychotherapy		No specific implementation strategy -- focused on testing clinical intervention	No specific implementation strategy -- focused on testing clinical intervention	No specific implementation strategy -- focused on testing clinical intervention	Feasibility	Fidelity
34	Murray 2014	A Common Elements Treatment Approach for Adult Mental Health Problems in Low- and Middle-Income Countries.	Murray LK.; Dorsey S.; Haroz E.; Lee C.; Alsiary MM.; Haydary A.; Weiss WM.; Bolton P.	This paper describes the Common Elements Treatment Approach (CETA) for adults presenting with mood or anxiety problems developed specifically for use with lay counselors in low- and middle-income countries (LMIC). Details of the intervention development, training, supervision, and decision-making process are presented. Case vignettes are used as examples throughout. Preliminary findings are prese…	2014	May	Cognitive and behavioral practice	21	2	111-123		10.1016/j.cbpra.2013.06.005	25620867	Mixed-methods	Multiple	Multiple	Hybrid Type-1	Facility	Community Members	Community Members	Individual Psychotherapy		No specific implementation strategy -- focused on testing clinical intervention	No specific implementation strategy -- focused on testing clinical intervention	No specific implementation strategy -- focused on testing clinical intervention	Adoption	Fidelity
35	Nakimuli-Mpungu 2014	Outcomes, feasibility and acceptability of a group support psychotherapeutic intervention for depressed HIV-affected Ugandan adults: a pilot study.	Nakimuli-Mpungu E.; Wamala K.; Okello J.; Alderman S.; Odokonyero R.; Musisi S.; Mojtabai R.; Mills EJ.	Psychotherapy is the recommended first line treatment for mild to moderate depression. However, its availability in low resource settings is limited. We developed a manualized culturally sensitive group support psychotherapeutic intervention for depressed HIV affected Ugandan adults. In this study, we aimed to assess its feasibility, acceptability and impact on depression, functioning, social sup…	2014	Sep	Journal of affective disorders	166		144-50		10.1016/j.jad.2014.05.005	25012423	Quasi-Experimental – Controlled Pre-Post	Uganda	Sub-saharan Africa	Hybrid Type-1	Community	Non-specialist Healthcare Worker	Community Members	Group Psychotherapy		No specific implementation strategy -- focused on testing clinical intervention	No specific implementation strategy -- focused on testing clinical intervention	No specific implementation strategy -- focused on testing clinical intervention	Acceptability
36	Nakimuli-Mpungu 2017	Process Evaluation of a Randomized Controlled Trial of Group Support Psychotherapy for Depression Treatment Among People with HIV/AIDS in Northern Uganda.	Nakimuli-Mpungu E.; Wamala K.; Okello J.; Ndyanabangi S.; Kanters S.; Mojtabai R.; Nachega JB.; Mills EJ.; Musisi S.	We describe the process evaluation for a randomized controlled trial that compared group support psychotherapy (GSP) with group HIV education for treatment of depression among people with HIV. Process data were obtained using mixed methods. Variables evaluated were indicators of feasibility and acceptability; causal mediating processes and contextual influences. GSP was feasible and acceptable. P…	2017	Nov	Community mental health journal	53	8	991-1004		10.1007/s10597-017-0129-4	28317086	Mixed-methods	Uganda	Sub-saharan Africa	Hybrid Type-1	Community	Non-specialist Healthcare Worker	Community Members	Group Psychotherapy		No specific implementation strategy -- focused on testing clinical intervention	No specific implementation strategy -- focused on testing clinical intervention	No specific implementation strategy -- focused on testing clinical intervention	Acceptability	Feasibility	Fidelity
37	Naveen 2013	Development and feasibility of yoga therapy module for out-patients with depression in India.	Naveen GH.; Rao MG.; Vishal V.; Thirthalli J.; Varambally S.; Gangadhar BN.	Evidence suggests that certain yoga practices are useful in the management of depression. To the best of our knowledge, there has been no study that deals with the formulation of a yoga module for the particular clinical features of depression. The main aim of our study was to develop a comprehensive yoga therapy module targeting specific clinical features of depression. Specific yoga practices w…	2013	Jul	Indian journal of psychiatry	55	Suppl 3	S350-6		10.4103/0019-5545.116305	24049198	Quasi-Experimental – Uncontrolled Pre-Post	India	South Asia	Hybrid Type-1	Community	Community Members	Community Members	Activity-Based		No specific implementation strategy -- focused on testing clinical intervention	No specific implementation strategy -- focused on testing clinical intervention	No specific implementation strategy -- focused on testing clinical intervention	Acceptability	Appropriateness
38	Oladeji 2015	A pilot randomized controlled trial of a stepped care intervention package for depression in primary care in Nigeria.	Oladeji BD.; Kola L.; Abiona T.; Montgomery AA.; Araya R.; Gureje O.	Depression is common in primary care and is often unrecognized and untreated. Studies are needed to demonstrate the feasibility of implementing evidence-based depression care provided by primary health care workers (PHCWs) in sub-Saharan Africa. We carried out a pilot two-parallel arm cluster randomized controlled trial of a package of care for depression in primary care. Six primary health care …	2015	May	BMC psychiatry	15		96		10.1186/s12888-015-0483-0	25929840	Randomized Controlled Trial – Cluster	Nigeria	Sub-saharan Africa	Hybrid Type-3	Facility	Non-specialist Healthcare Worker	Community Members	Multicomponent		Facility	Non-specialist Healthcare Worker	Revise professional roles	Appropriateness	Feasibility	Fidelity
39	Patel 2017	The Healthy Activity Program (HAP), a lay counsellor-delivered brief psychological treatment for severe depression, in primary care in India: a randomised controlled trial.	Patel V.; Weobong B.; Weiss HA.; Anand A.; Bhat B.; Katti B.; Dimidjian S.; Araya R.; Hollon SD.; King M.; Vijayakumar L.; Park AL.; McDaid D.; Wilson T.; Velleman R.; Kirkwood BR.; Fairburn CG.	Although structured psychological treatments are recommended as first-line interventions for depression, only a small fraction of people globally receive these treatments because of poor access in routine primary care. We assessed the effectiveness and cost-effectiveness of a brief psychological treatment (Healthy Activity Program [HAP]) for delivery by lay counsellors to patients with moderately…	2017	$1.00	Lancet (London, England)	389	10065	176-185		10.1016/S0140-6736(16)31589-6	27988143	Randomized Controlled Trial – Individual	India	South Asia	Hybrid Type-1	Facility	Non-specialist Healthcare Worker	Community Members	Individual Psychotherapy		No specific implementation strategy -- focused on testing clinical intervention	No specific implementation strategy -- focused on testing clinical intervention	No specific implementation strategy -- focused on testing clinical intervention	Fidelity	Cost
40	Pence 2014	Feasibility, safety, acceptability, and preliminary efficacy of measurement-based care depression treatment for HIV patients in Bamenda, Cameroon.	Pence BW.; Gaynes BN.; Atashili J.; O'Donnell JK.; Kats D.; Whetten K.; Njamnshi AK.; Mbu T.; Kefie C.; Asanji S.; Ndumbe P.	Depression affects 18-30Â % of HIV-infected patients in Africa and is associated with greater stigma, lower antiretroviral adherence, and faster disease progression. However, the region's health system capacity to effectively identify and treat depression is limited. Task-shifting models may help address this large mental health treatment gap. Measurement-Based Care (MBC) is a task-shifting model…	2014	Jun	AIDS and behavior	18	6	1142-51		10.1007/s10461-014-0727-x	24558099	Quasi-Experimental – Uncontrolled Pre-Post	Cameroon	Sub-saharan Africa	Hybrid Type-3	Facility	Non-specialist Healthcare Worker	Community Members	Multicomponent		Facility	Non-specialist Healthcare Worker	Create new clinical teams	Acceptability	Fidelity
41	Petersen 2014	A group-based counselling intervention for depression comorbid with HIV/AIDS using a task shifting approach in South Africa: a randomized controlled pilot study.	Petersen I.; Hanass Hancock J.; Bhana A.; Govender K.	Co-morbid depression in HIV-positive patients on anti-retroviral (ART) treatment poses a public health threat. It compromises treatment adherence and accelerates disease progression. This study aimed to assess the feasibility of a group-based counselling intervention for depressed HIV-positive patients in primary health care (PHC) in South Africa using a task shifting approach. Using a randomized…	2014	Apr	Journal of affective disorders	158		78-84		10.1016/j.jad.2014.02.013	24655769	Randomized Controlled Trial – Individual	South Africa	Sub-saharan Africa	Hybrid Type-1	Facility	Non-specialist Healthcare Worker	Community Members	Group Psychotherapy		No specific implementation strategy -- focused on testing clinical intervention	No specific implementation strategy -- focused on testing clinical intervention	No specific implementation strategy -- focused on testing clinical intervention	Acceptability	Feasibility
42	Rahman 2007	Challenges and opportunities in developing a psychological intervention for perinatal depression in rural Pakistan--a multi-method study.	Rahman A.	Perinatal depression, due to its high prevalence and associations with disability, poor infant development and family disruption, is a major public health problem in developing countries. In non-literate and poor communities where depression is not recognised and where there are no specialists, developing a culturally acceptable, deliverable psychological intervention that community members find …	2007		Archives of women's mental health	10	5	211-9		10.1007/s00737-007-0193-9	17676431	Mixed-methods	Pakistan	South Asia	Pre-implementation assessment	Community	Non-specialist Healthcare Worker	Community Members	Individual Psychotherapy		No specific implementation strategy -- focused on testing clinical intervention	No specific implementation strategy -- focused on testing clinical intervention	No specific implementation strategy -- focused on testing clinical intervention	Acceptability	Appropriateness
43	Sava 2009	Cost-effectiveness and cost-utility of cognitive therapy, rational emotive behavioral therapy, and fluoxetine (Prozac) in treating clinical depression: A randomized clinical trial.	Sava, Florin A.; Yates, Brian T.; Lupu, Viorel; Szentagotai, Aurora; David, Daniel	Cost-effectiveness and cost-utility of cognitive therapy (CT), rational emotive behavioral therapy (REBT), and fluoxetine (Prozac) for major depressive disorder (MDD) were compared in a randomized clinical trial with a Romanian sample of 170 clients. Each intervention was offered for 14 weeks, plus three booster sessions. Beck Depression Inventory (BDI) scores were obtained prior to intervention,…	2009	01//	Journal of Clinical Psychology	65	1	36-52	2009-00046-003	10.1002/jclp.20550	2009-00046-003	Randomized Controlled Trial – Individual	Romania	Europe and Central Asia	Hybrid Type-1	Facility	Multiple	Community Members	Multicomponent		No specific implementation strategy -- focused on testing clinical intervention	No specific implementation strategy -- focused on testing clinical intervention	No specific implementation strategy -- focused on testing clinical intervention	Cost
44	Seedat 2008	Benefits of consumer psychoeducation: a pilot program in South Africa.	Seedat S.; Haskis A.; Stein DJ.	Previous studies have indicated that patient adherence to antidepressant treatment is unsatisfactory. There is, however, little published data on adherence in the South African context. In this pilot study we explore the possible benefits of a consumer psychoeducation program. First, drop-out rates during the first four months of paroxetine treatment were surveyed in patients participating in a p…	2008		International journal of psychiatry in medicine	38	1	31-42		10.2190/PM.38.1.c	18624015	Quasi-Experimental – Uncontrolled Pre-Post	South Africa	Sub-saharan Africa	Hybrid Type-3	Facility	Multiple	Community Members	Medication		Community	Community Members	Distribute educational materials	Acceptability	Feasibility
45	Shidhaye 2017	The effect of VISHRAM, a grass-roots community-based mental health programme, on the treatment gap for depression in rural communities in India: a population-based study.	Shidhaye R.; Murhar V.; Gangale S.; Aldridge L.; Shastri R.; Parikh R.; Shrivastava R.; Damle S.; Raja T.; Nadkarni A.; Patel V.	VISHRAM was a community-based mental health programme with the goal of addressing the mental health risk factors for suicide in people from 30 villages in the Amravati district in Vidarbha, central India. We aimed to assess whether implementation of VISHRAM was associated with an increase in the proportion of people with depression who sought treatment (contact coverage). A core strategy of VISHR…	2017	Feb	The lancet. Psychiatry	4	2	128-135		10.1016/S2215-0366(16)30424-2	28063879	Quasi-Experimental – Uncontrolled Pre-Post	India	South Asia	Hybrid Type-3	Facility	Multiple	Community Members	Multicomponent		Community	Non-specialist Healthcare Worker	Increase demand	Cost
46	Shinde 2013	The impact of a lay counselor led collaborative care intervention for common mental disorders in public and private primary care: a qualitative evaluation nested in the MANAS trial in Goa, India.	Shinde S.; Andrew G.; Bangash O.; Cohen A.; Kirkwood B.; Patel V.	The MANAS trial evaluated the effectiveness of a lay counselor led collaborative stepped care intervention for Common Mental Disorders (CMD) in public and private sector primary care settings in Goa, India. This paper describes the qualitative findings of the experience of the intervention and its impact on health and psychosocial outcomes. Twenty four primary care facilities (12 public and priva…	2013	Jul	Social science & medicine (1982)	88		48-55		10.1016/j.socscimed.2013.04.002	23702209	Qualitative	India	South Asia	Hybrid Type-3	Facility	Multiple	Community Members	Multicomponent		Facility	Non-specialist Healthcare Worker	Revise professional roles	Acceptability
47	Singla 2014	Improving the scalability of psychological treatments in developing countries: An evaluation of peer-led therapy quality assessment in Goa, India.	Singla, Daisy R.; Weobong, Benedict; Nadkarni, Abhijit; Chowdhary, Neerja; Shinde, Sachin; Anand, Arpita; Fairburn, Christopher G.; Dimijdan, Sona; Velleman, Richard; Weiss, Helen; Patel, Vikram	Psychological treatments delivered by lay therapists, with little or no previous mental health training, have been shown to be effective in treating a range of mental health problems. In low resource settings, the dearth of available experts to assess therapy quality potentially leads to a bottleneck in scaling up lay therapist delivered psychological treatments. Peer-led supervision and the asse…	2014	09//	Behaviour Research and Therapy	60		53-59	2014-32658-009	10.1016/j.brat.2014.06.006	2014-32658-009	Mixed-methods	India	South Asia	Hybrid Type-3	Facility	Non-specialist Healthcare Worker	Community Members	Individual Psychotherapy		Facility	Non-specialist Healthcare Worker	Provide clinical supervision	Acceptability	Fidelity
48	SmithFawzi 2012	Psychosocial support intervention for HIV-affected families in Haiti: implications for programs and policies for orphans and vulnerable children.	Smith Fawzi MC.; Eustache E.; Oswald C.; Louis E.; Surkan PJ.; Scanlan F.; Hook S.; Mancuso A.; Mukherjee JS.	Given the increased access of antiretroviral therapy (ART) throughout the developing world, what was once a terminal illness is now a chronic disease for those receiving treatment. This requires a paradigmatic shift in service provision for those affected by HIV/AIDS in low-resource settings. Although there is a need for psychosocial support interventions for HIV-affected youth and their caregive…	2012	May	Social science & medicine (1982)	74	10	1494-503		10.1016/j.socscimed.2012.01.022	22444459	Mixed-methods	Haiti	Latin America and Carribbean	Hybrid Type-1	Community	Non-specialist Healthcare Worker	Community Members	Group Counselling		No specific implementation strategy -- focused on testing clinical intervention	No specific implementation strategy -- focused on testing clinical intervention	No specific implementation strategy -- focused on testing clinical intervention	Acceptability
49	Sorsdahl 2015	Feasibility and Preliminary Responses to a Screening and Brief Intervention Program for Maternal Mental Disorders Within the Context of Primary Care.	Sorsdahl K.; Petersen Williams P.; Everett-Murphy K.; Vythilingum B.; de Villiers P.; Myers B.; Stein DJ.	There is little evidence of the feasibility and acceptability of integrating screening, brief intervention and referral to treatment services that address depression and alcohol, tobacco and other drug (ATOD) use into antenatal care in South Africa. Data were extracted from program records on the number of eligible women screened and number meeting criteria for depression and self-reported ATOD u…	2015	Nov	Community mental health journal	51	8	962-9		10.1007/s10597-015-9853-9	25744699	Mixed-methods	South Africa	Sub-saharan Africa	Hybrid Type-1	Facility	Non-specialist Healthcare Worker	Community Members	Individual Psychotherapy		No specific implementation strategy -- focused on testing clinical intervention	No specific implementation strategy -- focused on testing clinical intervention	No specific implementation strategy -- focused on testing clinical intervention	Feasibility
50	Sullivan 2016	Disseminating the Community Advocacy Project in Mexico: A Feasibility Study.	Sullivan CM.; Aguilar E.; LÃ³pez-ZerÃ³n G.; Parra-Cardona JR.	The Community Advocacy Project is an evidence-based practice that has been shown to lead to numerous positive changes in the lives of intimate partner violence (IPV) survivors. Prior research conducted in the Midwest United States, and with primarily African American and Anglo American survivors, has shown that this short-term, community-based advocacy intervention results in increased safety and…	2016	Aug	Journal of interpersonal violence					10.1177/0886260516663901	27520021	Mixed-methods	Mexico	Latin America and Carribbean	Hybrid Type-1	Community	Non-specialist Healthcare Worker	Community Members	Counselling		No specific implementation strategy -- focused on testing clinical intervention	No specific implementation strategy -- focused on testing clinical intervention	No specific implementation strategy -- focused on testing clinical intervention	Acceptability	Feasibility
51	Tang 2015	Advantages and Challenges of A Village Doctor-Based Cognitive Behavioral Therapy for Late-Life Depression in Rural China: A Qualitative Study.	Tang X.; Yang F.; Tang T.; Yang X.; Zhang W.; Wang X.; Ji L.; Xiao Y.; Ma K.; Wang Y.; Kong X.; Wang J.; Liu J.; Xu Q.; Tian D.; Qu Z.	The delivery of mental health services in rural China has been notably limited due to lack of qualified mental health professionals among other impeding factors. A village doctor-based cognitive behavioral therapy intervention may be one way of improving accessibility. The purpose of this study was to explore the advantages and challenges of implementing this intervention, as delivered by trained…	2015		PloS one	10	9	e0137555		10.1371/journal.pone.0137555	26371473	Qualitative	China	East Asia and Pacific	Hybrid Type-1	Community	Non-specialist Healthcare Worker	Community Members	Individual Psychotherapy		No specific implementation strategy -- focused on testing clinical intervention	No specific implementation strategy -- focused on testing clinical intervention	No specific implementation strategy -- focused on testing clinical intervention	Appropriateness	Feasibility	Fidelity
52	Tewari 2017	Process evaluation of the systematic medical appraisal, referral and treatment (SMART) mental health project in rural India.	Tewari A.; Kallakuri S.; Devarapalli S.; Jha V.; Patel A.; Maulik PK.	Availability of basic mental health services is limited in rural areas of India. Health system and individual level factors such as lack of mental health professionals and infrastructure, poor awareness about mental health, stigma related to help seeking, are responsible for poor awareness and use of mental health services. We implemented a mental health services delivery model that leveraged tec…	2017	Dec	BMC psychiatry	17	1	385		10.1186/s12888-017-1525-6	29202773	Mixed-methods	India	South Asia	Hybrid Type-3	Facility	Primary Care Physicians	Community Members	Multicomponent		Community	Non-specialist Healthcare Worker	Facilitate relay of clinical data to providers	Acceptability	Feasibility	Feasibility
53	Tiburcio 2016	Web-Based Intervention to Reduce Substance Abuse and Depressive Symptoms in Mexico: Development and Usability Test.	Tiburcio M.; Lara MA.; Aguilar Abrego A.; FernÃ¡ndez M.; MartÃ­nez VÃ©lez N.; SÃ¡nchez A.	The development of Web-based interventions for substance abuse in Latin America is a new field of interest with great potential for expansion to other Spanish-speaking countries. This paper describes a project aimed to develop and evaluate the usability of the Web-based Help Program for Drug Abuse and Depression (Programa de Ayuda para Abuso de Drogas y DepresiÃ³n, PAADD, in Spanish) and also to …	2016	Sep	JMIR mental health	3	3	e47		10.2196/mental.6001	27687965	Qualitative	Mexico	Latin America and Carribbean	Pre-implementation assessment	Community	Technology	Community Members	Individual Psychotherapy		No specific implementation strategy -- focused on testing clinical intervention	No specific implementation strategy -- focused on testing clinical intervention	No specific implementation strategy -- focused on testing clinical intervention	Acceptability	Appropriateness	Feasibility
54	Tomita 2016	Use of short messaging services to assess depressive symptoms among refugees in South Africa: Implications for social services providing mental health care in resource-poor settings.	Tomita A.; Kandolo KM.; Susser E.; Burns JK.	Few studies in developing nations have assessed the use of short messaging services (SMS) to identify psychological challenges in refugee populations. This study aimed to assess the feasibility of SMS-based methods to screen for depression risk among refugees in South Africa attending mental health services, and to compare its reliability and acceptability with face-to-face consultation. Of the 1…	2016	Sep	Journal of telemedicine and telecare	22	6	369-77		10.1177/1357633X15605406	26407989	Quasi-Experimental – Uncontrolled Pre-Post	South Africa	Sub-saharan Africa	Hybrid Type-3	Facility	Multiple	Community Members	Multicomponent		Community	Nurses	Facilitate relay of clinical data to providers	Acceptability
55	Tripathy 2010	Effect of a participatory intervention with women's groups on birth outcomes and maternal depression in Jharkhand and Orissa, India: A cluster-randomised controlled trial.	Tripathy, Prasanta; Nair, Nirmala; Barnett, Sarah; Mahapatra, Rajendra; Borghi, Josephine; Rath, Shibanand; Rath, Suchitra; Gope, Rajkumar; Mahto, Dipnath; Sinha, Rajesh; Lakshminarayana, Rashmi; Patel, Vikram; Pagel, Christina; Prost, Audrey; Costello, Anthony	Background: Community mobilization through participatory women's groups might improve birth outcomes in poor rural communities. We therefore assessed this approach in a largely tribal and rural population in three districts in eastern India. Methods: From 36 clusters in Jharkhand and Orissa, with an estimated population of 228 186, we assigned 18 clusters to intervention or control using stratifi…	2010	04/03/	The Lancet	375	9721	1182-1192	2010-06918-032	10.1016/S0140-6736(09)62042-0	2010-06918-032	Randomized Controlled Trial – Cluster	India	South Asia	Hybrid Type-1	Community	Community Members	Community Members	Multicomponent		No specific implementation strategy -- focused on testing clinical intervention	No specific implementation strategy -- focused on testing clinical intervention	No specific implementation strategy -- focused on testing clinical intervention	Cost
56	Vicente 2007	Training primary care physicians in Chile in the diagnosis and treatment of depression.	Vicente B.; Kohn R.; Levav I.; Espejo F.; Saldivia S.; Sartorius N.	This study evaluated the results of a brief 2-day educational training program for Chilean primary care physicians that measured changes in knowledge, attitudes and practice. This World Psychiatric Association (WPA) program was adopted to overcome diagnostic and treatment problems that are found among primary care practitioners. 37 primary care physicians from two cities in Chile and 2589 patient…	2007	Feb	Journal of affective disorders	98	2-Jan	121-7		10.1016/j.jad.2006.07.006	16928402	Quasi-Experimental – Controlled Pre-Post	Chile	Latin America and Carribbean	T4-1	Facility	Primary Care Physicians	Community Members	Multicomponent		Facility	Primary Care Physicians	Conduct ongoing training	Acceptability
57	Watt 2017	A nurse-delivered mental health intervention for obstetric fistula patients in Tanzania: results of a pilot randomized controlled trial.	Watt MH.; Mosha MV.; Platt AC.; Sikkema KJ.; Wilson SM.; Turner EL.; Masenga GG.	Obstetric fistula has severe psychological consequences, but no evidence-based interventions exist to improve mental health in this population. This pilot trial evaluated a psychological intervention for women receiving surgical care for obstetric fistula. A parallel two-armed pilot RCT was conducted between 2014 and 2016. The intervention was six individual sessions, based on psychological theor…	2017		Pilot and feasibility studies	3		35		10.1186/s40814-017-0178-z	28912958	Randomized Controlled Trial – Individual	Tanzania	Sub-saharan Africa	Hybrid Type-1	Facility	Nurses	Community Members	Individual Psychotherapy		No specific implementation strategy -- focused on testing clinical intervention	No specific implementation strategy -- focused on testing clinical intervention	No specific implementation strategy -- focused on testing clinical intervention	Acceptability	Fidelity
58	Weobong 2017	Sustained effectiveness and cost-effectiveness of the Healthy Activity Programme, a brief psychological treatment for depression delivered by lay counsellors in primary care: 12-month follow-up of a randomised controlled trial.	Weobong B.; Weiss HA.; McDaid D.; Singla DR.; Hollon SD.; Nadkarni A.; Park AL.; Bhat B.; Katti B.; Anand A.; Dimidjian S.; Araya R.; King M.; Vijayakumar L.; Wilson GT.; Velleman R.; Kirkwood BR.; Fairburn CG.; Patel V.	The Healthy Activity Programme (HAP), a brief behavioural intervention delivered by lay counsellors, enhanced remission over 3 months among primary care attendees with depression in peri-urban and rural settings in India. We evaluated the sustainability of the effects after treatment termination, the cost-effectiveness of HAP over 12 months, and the effects of the hypothesized mediator of activat…	2017	Sep	PLoS medicine	14	9	e1002385		10.1371/journal.pmed.1002385	28898283	Randomized Controlled Trial – Individual	India	South Asia	Hybrid Type-1	Facility	Non-specialist Healthcare Worker	Community Members	Individual Psychotherapy		No specific implementation strategy -- focused on testing clinical intervention	No specific implementation strategy -- focused on testing clinical intervention	No specific implementation strategy -- focused on testing clinical intervention	Cost
59	Zafar 2014	Integrating maternal psychosocial well-being into a child-development intervention: the five-pillars approach.	Zafar S.; Sikander S.; Haq Z.; Hill Z.; Lingam R.; Skordis-Worrall J.; Hafeez A.; Kirkwood B.; Rahman A.	Maternal psychosocial well-being (MPW) is a wide-ranging concept that encompasses the psychological (e.g., mental health, distress, anxiety, depression, coping, problem solving) and social (e.g., family and community support, empowerment, culture) aspects of motherhood. Evidence-based MPW interventions that can be integrated into large-scale maternal and child health programs have not been develo…	2014	Jan	Annals of the New York Academy of Sciences	1308		107-17		10.1111/nyas.12339	24571213	Mixed-methods	Pakistan	South Asia	Hybrid Type-1	Community	Non-specialist Healthcare Worker	Community Members	Individual Psychotherapy		No specific implementation strategy -- focused on testing clinical intervention	No specific implementation strategy -- focused on testing clinical intervention	No specific implementation strategy -- focused on testing clinical intervention	Acceptability	Appropriateness	Feasibility	Fidelity
60	JordansMJD 2019	Community-, facility-, and individual-level outcomes of a district mental healthcare plan in a low-resource setting in Nepal: A population-based evaluation.	Jordans MJD.; Luitel NP.; Kohrt BA.; Rathod SD.; Garman EC.; De Silva M.; Komproe IH.; Patel V.; Lund C.	In low-income countries, care for people with mental, neurological, and substance use (MNS) disorders is largely absent, especially in rural settings. To increase treatment coverage, integration of mental health services into community and primary healthcare settings is recommended. While this strategy is being rolled out globally, rigorous evaluation of outcomes at each stage of the service deli…	2019	Feb	PLoS medicine	16	2	e1002748		10.1371/journal.pmed.1002748	30763321	Quasi-Experimental – Uncontrolled Pre-Post	Nepal	South Asia	Hybrid Type-3	Multiple	Multiple	Community Members	Multicomponent		District	Policy Makers	Develop a formal implementation blueprint	Fidelity	Penetration
61	Yeung 2018	Outcomes of an online computerized cognitive behavioral treatment program for treating chinese patients with depression: A pilot study.	Yeung A.; Wang F.; Feng F.; Zhang J.; Cooper A.; Hong L.; Wang W.; Griffiths K.; Bennett K.; Bennett A.; Alpert J.; Fava M.	This pilot study examined the feasibility, safety, and effectiveness of using an online computerized cognitive behavioral therapy (CBT) for treating Chinese patients with depression. Seventy-five Chinese patients with depression in outpatient clinics were randomized into a 5-week intervention. The intervention group received the Chinese translated version of MoodGYM in addition to usual treatment…	2018	Dec	Asian journal of psychiatry	38		102-107		10.1016/j.ajp.2017.11.007	29146042	Randomized Controlled Trial – Individual	China	East Asia and Pacific	Hybrid Type-1	Facility	Technology	Community Members	Individual Psychotherapy		No specific implementation strategy -- focused on testing clinical intervention	No specific implementation strategy -- focused on testing clinical intervention	No specific implementation strategy -- focused on testing clinical intervention	Acceptability
62	Yang 2019	Effects of an Online Mindfulness Intervention Focusing on Attention Monitoring and Acceptance in Pregnant Women: A Randomized Controlled Trial.	Yang M.; Jia G.; Sun S.; Ye C.; Zhang R.; Yu X.	Attention monitoring and acceptance underlie the effects of mindfulness meditation. This study tested the feasibility and acceptability of an online mindfulness intervention for pregnant women as an approach to reduce depressive and anxious symptoms. We developed an 8-week mindfulness intervention program that trained participants to monitor their internal and external experiences in an accepting…	2019	Jan	Journal of midwifery & women's health	64	1	68-77		10.1111/jmwh.12944	30695166	Randomized Controlled Trial – Individual	China	East Asia and Pacific	Hybrid Type-1	Facility	Technology	Community Members	Individual Psychotherapy		No specific implementation strategy -- focused on testing clinical intervention	No specific implementation strategy -- focused on testing clinical intervention	No specific implementation strategy -- focused on testing clinical intervention	Acceptability
63	Yang 2018	Reducing distress and promoting resilience: a preliminary trial of a CBT skills intervention among recently HIV-diagnosed MSM in China	Yang J.P.; Simoni J.M.; Dorsey S.; Lin Z.; Sun M.; Bao M.; Lu H.	People living with HIV/AIDS (PLWHA) in China experience significant psychological distress, due to high rates of stigma and low availability of mental health resources. Recently diagnosed Chinese PLWHA who are men who have sex with men (MSM) are particularly vulnerable to distress, facing both HIV and sexual orientation stigma. Reducing distress and enhancing psychological resilience is critical …	2018		AIDS Care - Psychological and Socio-Medical Aspects of AIDS/HIV		(Lin Z.; Sun M.; Bao M.; Lu H.) Shanghai Public Health Clinical Center, Fudan University, Shanghai, China			10.1080/09540121.2018.1497768		Mixed-methods	China	East Asia and Pacific	Hybrid Type-1	Facility	Psychologists	Community Members	Individual Psychotherapy		No specific implementation strategy -- focused on testing clinical intervention	No specific implementation strategy -- focused on testing clinical intervention	No specific implementation strategy -- focused on testing clinical intervention	Acceptability	Feasibility
64	Walker 2018	Implementation of a psychosocial support package for people receiving treatment for multidrug-resistant tuberculosis in Nepal: A feasibility and acceptability study.	Walker IF.; Khanal S.; Hicks JP.; Lamichhane B.; Thapa A.; Elsey H.; Baral SC.; Newell JN.	People receiving treatment for multidrug-resistant tuberculosis (MDR-TB) have high rates of depression. Psychosocial support in general, and treatments for depression in particular, form an important but neglected area of patient-centred care, and a key pillar in the global End TB strategy. We assessed the feasibility and acceptability of a psychosocial support package for people receiving treatm…	2018		PloS one	13	7	e0201163		10.1371/journal.pone.0201163	30048495	Mixed-methods	Nepal	South Asia	Hybrid Type-1	Facility	Non-specialist Healthcare Worker	Community Members	Multicomponent		No specific implementation strategy -- focused on testing clinical intervention	No specific implementation strategy -- focused on testing clinical intervention	No specific implementation strategy -- focused on testing clinical intervention	Acceptability	Feasibility
65	Surjaningrum 2018	The feasibility of a role for community health workers in integrated mental health care for perinatal depression: a qualitative study from Surabaya, Indonesia.	Surjaningrum ER.; Minas H.; Jorm AF.; Kakuma R.	Indonesian maternal health policies state that community health workers (CHWs) are responsible for detection and referral of pregnant women and postpartum mothers who might suffer from mental health problems (task-sharing). The documents have been published for a while, however reports on the implementation are hardly found which possibly resulted from feasibility issue within the health system. …	2018		International journal of mental health systems	12		27		10.1186/s13033-018-0208-0	29881450	Qualitative	Indonesia	East Asia and Pacific	Pre-implementation assessment	Facility	Non-specialist Healthcare Worker	Community Members	Multicomponent		Community	Non-specialist Healthcare Worker	Revise professional roles	Appropriateness
66	Sikander 2019	Delivering the Thinking Healthy Programme for perinatal depression through volunteer peers: a cluster randomised controlled trial in Pakistan.	Sikander S.; Ahmad I.; Atif N.; Zaidi A.; Vanobberghen F.; Weiss HA.; Nisar A.; Tabana H.; Ain QU.; Bibi A.; Bilal S.; Bibi T.; Liaqat R.; Sharif M.; Zulfiqar S.; Fuhr DC.; Price LN.; Patel V.; Rahman A.	The Thinking Healthy Programme (THP), which is endorsed by WHO, is an evidence-based intervention for perinatal depression. We adapted THP for delivery by volunteer peers (laywomen from the community) to address the human resource needs in bridging the treatment gap, and we aimed to assess its effectiveness and cost-effectiveness in Rawalpindi, Pakistan. In this cluster randomised controlled tria…	2019	Feb	The lancet. Psychiatry	6	2	128-139		10.1016/S2215-0366(18)30467-X	3.07E+07	Randomized Controlled Trial – Cluster	Pakistan	South Asia	Hybrid Type-1	Community	Community Members	Community Members	Individual Psychotherapy		No specific implementation strategy -- focused on testing clinical intervention	No specific implementation strategy -- focused on testing clinical intervention	No specific implementation strategy -- focused on testing clinical intervention	Cost
67	Ramaiya 2018	A dialectical behavior therapy skills intervention for women with suicidal behaviors in rural Nepal: A single-case experimental design series.	Ramaiya MK.; McLean C.; Regmi U.; Fiorillo D.; Robins CJ.; Kohrt BA.	Suicide in low- and middle-income countries (LMICs) accounts for 75% of the world's burden of suicide mortality and is the leading single cause of death among Nepali reproductive age women. To advance treatment for suicidal behaviors in LMICs, a single-case experimental design (SCED) was conducted of a culturally adapted Dialectical Behavior Therapy skills intervention for Nepali populations (DBT…	2018	Jul	Journal of clinical psychology	74	7	1071-1091		10.1002/jclp.22588	29457638	Mixed-methods	Nepal	South Asia	Hybrid Type-1	Facility	Non-specialist Healthcare Worker	Community Members	Group Psychotherapy		No specific implementation strategy -- focused on testing clinical intervention	No specific implementation strategy -- focused on testing clinical intervention	No specific implementation strategy -- focused on testing clinical intervention	Acceptability
68	Myers 2019	Community health worker-delivered counselling for common mental disorders among chronic disease patients in South Africa: a feasibility study.	Myers B.; Petersen-Williams P.; van der Westhuizen C.; Lund C.; Lombard C.; Joska JA.; Levitt NS.; Butler C.; Naledi T.; Milligan P.; Stein DJ.; Sorsdahl K.	To examine the feasibility and acceptability of integrating a 'designated' approach to community health worker (CHW)-delivered mental health counselling (where existing CHWs deliver counselling in addition to usual duties) and a 'dedicated' approach (where additional CHWs have the sole responsibility of delivering mental health counselling) into chronic disease care. A feasibility test of a desig…	2019	Jan	BMJ open	9	1	e024277		10.1136/bmjopen-2018-024277	30647043	Quasi-Experimental – Uncontrolled Pre-Post	South Africa	Sub-saharan Africa	Hybrid Type-1	Facility	Non-specialist Healthcare Worker	Community Members	Individual Psychotherapy		No specific implementation strategy -- focused on testing clinical intervention	No specific implementation strategy -- focused on testing clinical intervention	No specific implementation strategy -- focused on testing clinical intervention	Feasibility
69	Mehrotra 2018	Development and Pilot Testing of an Internet-Based Self-Help Intervention for Depression for Indian Users.	Mehrotra S.; Sudhir P.; Rao G.; Thirthalli J.; Srikanth TK.	There is a dearth of published research on uptake and utility of mental health apps in India, despite a rising global trend in the application of technology in the field of mental health. We describe the development and pilot testing of a self-help intervention for depression, PUSH-D (Practice and Use Self-Help for Depression) for urban Indians. This guided self-help app, with essential and optio…	2018	Mar	Behavioral sciences (Basel, Switzerland)	8	4			10.3390/bs8040036	29565278	Quasi-Experimental – Uncontrolled Pre-Post	India	South Asia	Hybrid Type-1	Community	Technology	Community Members	Individual Psychotherapy		No specific implementation strategy -- focused on testing clinical intervention	No specific implementation strategy -- focused on testing clinical intervention	No specific implementation strategy -- focused on testing clinical intervention	Acceptability
70	McIntyre 2018	The application of mindfulness for individuals living with HIV in South Africa: A hybrid effectiveness-implementation pilot study.	McIntyre TL.; Elkonin D.; de Kooker M.; Magidson JF.	Despite the recent growth of mindfulness research worldwide, there remains little research examining the application of mindfulness-based interventions in resource-limited, international settings. This study examined the application of Mindfulness Based Stress Reduction (MBSR) for HIV-infected individuals in South Africa, where rates of HIV are highest in the world. Mixed methods were used to exa…	2018	Jun	Mindfulness	9	3	871-883			3.01E+07	Mixed-methods	South Africa	Sub-saharan Africa	Hybrid Type-1	Community	Primary Care Physicians	Community Members	Activity-Based		No specific implementation strategy -- focused on testing clinical intervention	No specific implementation strategy -- focused on testing clinical intervention	No specific implementation strategy -- focused on testing clinical intervention	Acceptability
71	Khan 2019	Evaluating feasibility and acceptability of a group WHO trans-diagnostic intervention for women with common mental disorders in rural Pakistan: a cluster randomised controlled feasibility trial.	Khan MN.; Hamdani SU.; Chiumento A.; Dawson K.; Bryant RA.; Sijbrandij M.; Nazir H.; Akhtar P.; Masood A.; Wang D.; Wang E.; Uddin I.; van Ommeren M.; Rahman A.	The aim of this feasibility trial was to evaluate the feasibility and acceptability of the locally adapted Group Problem Management Plus (PM+) intervention for women in the conflict affected settings in Swat, Pakistan. This mixed-methods study incorporated a quantitative component consisting of a two arm cluster randomised controlled feasibility trial, and qualitative evaluation of the acceptabil…	2019	Feb	Epidemiology and psychiatric sciences	28	1	77-87		10.1017/S2045796017000336	28689511	Randomized Controlled Trial – Cluster	Pakistan	South Asia	Hybrid Type-1	Community	Non-specialist Healthcare Worker	Community Members	Group Psychotherapy		No specific implementation strategy -- focused on testing clinical intervention	No specific implementation strategy -- focused on testing clinical intervention	No specific implementation strategy -- focused on testing clinical intervention	Acceptability	Feasibility
72	Isa 2018	Effects of psycho-education plus basic cognitive behavioural therapy strategies on medication-treated adolescents with depressive disorder in Nigeria.	Isa EW.; Ani C.; Bella-Awusah T.; Omigbodun O.	Limited data exists on psychological interventions for adolescent depression in African countries such as Nigeria. This study therefore investigates the effects of a psychological intervention that includes psycho-education and basic elements of cognitive behavioural therapy (CBT) on depressed medication-treated adolescents in Nigeria. This was a pre-post one-group intervention study of 18 adoles…	2018	May	Journal of child and adolescent mental health	30	1	18-Nov		10.2989/17280583.2018.1424634	29642778	Quasi-Experimental – Uncontrolled Pre-Post	Nigeria	Sub-saharan Africa	Hybrid Type-1	Facility	Psychiatrists	Community Members	Group Psychotherapy		No specific implementation strategy -- focused on testing clinical intervention	No specific implementation strategy -- focused on testing clinical intervention	No specific implementation strategy -- focused on testing clinical intervention	Acceptability
73	Gureje 2019	High- versus low-intensity interventions for perinatal depression delivered by non-specialist primary maternal care providers in Nigeria: cluster randomised controlled trial (the EXPONATE trial).	Gureje O.; Oladeji BD.; Montgomery AA.; Araya R.; Bello T.; Chisholm D.; Groleau D.; Kirmayer LJ.; Kola L.; Olley LB.; Tan W.; Zelkowitz P.	Contextually appropriate interventions delivered by primary maternal care providers (PMCPs) might be effective in reducing the treatment gap for perinatal depression.AimTo compare high-intensity treatment (HIT) with low-intensity treatment (LIT) for perinatal depression. Cluster randomised clinical trial, conducted in Ibadan, Nigeria between 18 June 2013 and 11 December 2015 in 29 maternal care c…	2019	Feb	The British journal of psychiatry : the journal of mental science			8-Jan		10.1192/bjp.2019.4	30767826	Randomized Controlled Trial – Cluster	Nigeria	Sub-saharan Africa	Hybrid Type-1	Facility	Nurses	Community Members	Individual Psychotherapy		No specific implementation strategy -- focused on testing clinical intervention	No specific implementation strategy -- focused on testing clinical intervention	No specific implementation strategy -- focused on testing clinical intervention	Cost
74	Guo 2018	Development and Feasibility Testing of an mHealth (Text Message and WeChat) Intervention to Improve the Medication Adherence and Quality of Life of People Living with HIV in China: Pilot Randomized Controlled Trial.	Guo Y.; Xu Z.; Qiao J.; Hong YA.; Zhang H.; Zeng C.; Cai W.; Li L.; Liu C.	Most people living with HIV (PLWH) reside in middle- and low-income countries with limited access to health services. Thus, cost-effective interventions that can reach a large number of PLWH are urgently needed. The objective of our study was to assess the feasibility and acceptability of an mHealth intervention among PLWH in China. Based on previous formative research, we designed an mHealth int…	2018	Sep	JMIR mHealth and uHealth	6	9	e10274		10.2196/10274	30181109	Randomized Controlled Trial – Individual	China	East Asia and Pacific	Hybrid Type-1	Community	Technology	Community Members	Education/Information		No specific implementation strategy -- focused on testing clinical intervention	No specific implementation strategy -- focused on testing clinical intervention	No specific implementation strategy -- focused on testing clinical intervention	Acceptability
75	Fuhr 2019	Delivering the Thinking Healthy Programme for perinatal depression through peers: an individually randomised controlled trial in India.	Fuhr DC.; Weobong B.; Lazarus A.; Vanobberghen F.; Weiss HA.; Singla DR.; Tabana H.; Afonso E.; De Sa A.; D'Souza E.; Joshi A.; Korgaonkar P.; Krishna R.; Price LN.; Rahman A.; Patel V.	The Thinking Healthy Programme (THP) is a psychological intervention recommended for the treatment of perinatal depression. However, efforts to integrate the intervention at scale into the routines of community health workers who delivered the THP when it was first evaluated were compromised by the competing responsibilities of community health workers. We aimed to assess the effectiveness and co…	2019	Feb	The lancet. Psychiatry	6	2	115-127		10.1016/S2215-0366(18)30466-8	30686385	Randomized Controlled Trial – Individual	India	South Asia	Hybrid Type-1	Community	Community Members	Community Members	Individual Psychotherapy		No specific implementation strategy -- focused on testing clinical intervention	No specific implementation strategy -- focused on testing clinical intervention	No specific implementation strategy -- focused on testing clinical intervention	Cost
76	Dwommoh 2018	Brief interventions to address substance use among patients presenting to emergency departments in resource poor settings: a cost-effectiveness analysis.	Dwommoh R.; Sorsdahl K.; Myers B.; Asante KP.; Naledi T.; Stein DJ.; Cleary S.	There are limited data describing the cost-effectiveness of brief interventions for substance use in resource-poor settings. Using a patient and provider perspective, this study investigates the cost-effectiveness of a brief motivational interviewing (MI) intervention versus a combined intervention of MI and problem solving therapy (MI-PST) for reducing substance use among patients presenting to …	2018		Cost effectiveness and resource allocation : C/E	16		24		10.1186/s12962-018-0109-8	29946229	Randomized Controlled Trial – Individual	South Africa	Sub-saharan Africa	Hybrid Type-1	Facility	Non-specialist Healthcare Worker	Community Members	Individual Psychotherapy		No specific implementation strategy -- focused on testing clinical intervention	No specific implementation strategy -- focused on testing clinical intervention	No specific implementation strategy -- focused on testing clinical intervention	Cost
77	Doumit 2018	COPE for Adolescent Syrian Refugees in Lebanon: A Brief Cognitive-Behavioral Skill-Building Intervention to Improve Quality of Life and Promote Positive Mental Health.	Doumit R.; Kazandjian C.; Militello LK.	Lebanon has the highest per-capita concentration of refugees worldwide. There is an urgent need to offer psychosocial interventions to vulnerable groups such as Syrian refugee adolescents. To assess the feasibility, acceptability, and preliminary effects of a cognitive-behavioral intervention (Creating Opportunities for Patient Empowerment [COPE]) on depression, anxiety, and quality of life (QOL)…	2018	Nov	Clinical nursing research			1.05E+15		10.1177/1054773818808114	30477312	Quasi-Experimental – Uncontrolled Pre-Post	Lebanon	Middle East and North Africa	Hybrid Type-1	Community	Multiple	Community Members	Group Psychotherapy		No specific implementation strategy -- focused on testing clinical intervention	No specific implementation strategy -- focused on testing clinical intervention	No specific implementation strategy -- focused on testing clinical intervention	Acceptability
78	Diez-Canseco 2018	Integration of a Technology-Based Mental Health Screening Program Into Routine Practices of Primary Health Care Services in Peru (The Allillanchu Project): Development and Implementation.	Diez-Canseco F.; Toyama M.; Ipince A.; Perez-Leon S.; Cavero V.; Araya R.; Miranda JJ.	Despite their high prevalence and significant burden, mental disorders such as depression remain largely underdiagnosed and undertreated. The aim of the Allillanchu Project was to design, develop, and test an intervention to promote early detection, opportune referral, and access to treatment of patients with mental disorders attending public primary health care (PHC) services in Lima, Peru. The …	2018	Mar	Journal of medical Internet research	20	3	e100		10.2196/jmir.9208	29588272	Mixed-methods	Peru	Latin America and Carribbean	Hybrid Type-3	Facility	Primary Care Physicians	Community Members	Multicomponent		Facility	Primary Care Physicians	Revise professional roles	Appropriateness	Feasibility	Penetration
79	Alampay 2019	A pilot randomized controlled trial of a mindfulness program for filipino children	Alampay, Liane Pe√±a; Galvez Tan, Lourdes Joy T.; Tuliao, Antover P.; Baranek, Patricia; Ofreneo, Mira Alexis; Lopez, Gilda Dans; Fernandez, Karina Galang; Rockman, Patricia; Villasanta, Angelique; Angangco, Teresita; Freedman, M. Lee; Cerswell, Leysa; Guintu, Von	Objectives: This study examines the feasibility and acceptability of a local adaptation of a mindfulness-based cognitive therapy (MBCT) program for Filipino school children, called Kamalayan, that was facilitated by trained public school teachers. It also presents preliminary evidence of program effects on the children‚Äôs depressive and anxiety symptoms and difficulties in emotion regulation.Met…	2019	02/21/	Mindfulness				2019-10498-001	10.1007/s12671-019-01124-8	2019-10498-001	Randomized Controlled Trial – Individual	Philippines	East Asia and Pacific	Hybrid Type-1	Community	Non-specialist Healthcare Worker	Community Members	Group Psychotherapy		No specific implementation strategy -- focused on testing clinical intervention	No specific implementation strategy -- focused on testing clinical intervention	No specific implementation strategy -- focused on testing clinical intervention	Acceptability	Feasibility
80	Adewuya 2018	Development and feasibility assessment of a collaborative stepped care intervention for management of depression in the mental health in primary care (MeHPriC) project, Lagos, Nigeria.	Adewuya AO.; Adewumi T.; Momodu O.; Olibamoyo O.; Adesoji O.; Adegbokun A.; Adeyemo S.; Manuwa O.; Adegbaju D.	This study aimed to develop and test the feasibility of a primary care worker-led psychological intervention as the main feature of a collaborative stepped care for depression that is effective, affordable, culturally acceptable, tailored to patients' clinical condition and easily integrate-able into the primary care schedule in Nigeria. Using the Medical Research Council framework, in the first …	2018	Oct	Psychological medicine			9-Jan		10.1017/S0033291718002970	30326980	Mixed-methods	Nigeria	Sub-saharan Africa	Hybrid Type-1	Facility	Multiple	Community Members	Multicomponent		No specific implementation strategy -- focused on testing clinical intervention	No specific implementation strategy -- focused on testing clinical intervention	No specific implementation strategy -- focused on testing clinical intervention	Acceptability	Adoption	Appropriateness	Feasibility	Fidelity
81	AbiRamia 2018	Community cognitive interviewing to inform local adaptations of an e-mental health intervention in Lebanon.	Abi Ramia J.; Harper Shehadeh M.; Kheir W.; Zoghbi E.; Watts S.; Heim E.; El Chammay R.	Lebanon has a need for innovative approaches to increase access to mental health care to meet the country's current high demand. E-mental health has been included in its national mental health strategy while in parallel the World Health Organization has produced an online intervention called 'Step-by-Step' to treat symptoms of depression that is being tested in Lebanon over the coming years. The …	2018		Global mental health (Cambridge, England)	5		e39		10.1017/gmh.2018.29	30637112	Qualitative	Lebanon	Middle East and North Africa	Pre-implementation assessment	Community	Technology	Community Members	Individual Psychotherapy		No specific implementation strategy -- focused on testing clinical intervention	No specific implementation strategy -- focused on testing clinical intervention	No specific implementation strategy -- focused on testing clinical intervention	Appropriateness
